# Supplementary material for: Trabecular-bone mimicking osteoconductive collagen scaffolds: an optimized 3D printing approach using freeform reversible embedding of suspended hydrogels
Source: 3D Print Med. 2025 Mar 11;11:11. doi: 10.1186/s41205-025-00255-0 (PMC11895158; doi:10.1186/s41205-025-00255-0)
Supplement: Supplementary file 1 — Supplementary Material 1 [file 41205_2025_255_MOESM1_ESM.txt]

;;;;;;;;;;;;;;;;; FORMLABS MATERIAL CONFIGURATION ;;;;;;;;;;;;;;;;;
;;;;;;;;;;;;;;;;;;;;;;;;;;;;;;;;;;;;;;;;;;;;;;;;;;;;;;;;;;;;;;;;;;;
;;;;;;;;;;;;;;;;;;;;;;;;;;;;;;;;;;;;;;;;;;;;;;;;;;;;;;;;;;;;;;;;;;;
;;;;;;;;;;;;   ,;;;;;;;;;;;;;;;;;;;;;;;;;;;;;;;;;;;:   ;;;;;;;;;;;;
;;;;;;;;,    :     ;;;;;;;;;;;;;;;;;;;;;;;;;;;;;`         `;;;;;;;;
;;;;;;;   ;;;;;;;,    ;;;;;;;;;;;;;;;;;;;;;;;               ;;;;;;;
;;;;;;;         `;;;;    ,;;;;;;;;;;;;;;;:                  ;;;;;;;
;;;;;;;;.  ;;;;`       ,     ;;;;;;;;;`             ;;;;   ;;;;;;;;
;;;;;;;;;;   ;;;;;;;;;          ;;;          :;;;;;;;;:  :;;;;;;;;;
;;;;;;;;;;;;   ;;;;;;;;;;;;;;;.     ,;;;;;;;;;;;;;;;;  ,;;;;;;;;;;;
;;;;;;;;;;;;;   ;;;;;;;;;;;,     ,     ,;;;;;;;;;;;`  ;;;;;;;;;;;;;
;;;;;;;;;;;;;;,  :;;;;;;:        ;`       ,;;;;;;;   ;;;;;;;;;;;;;;
;;;;;;;;;;;;;;;;   ;;:    ;  `  ;;;          :;;;  .;;;;;;;;;;;;;;;
;;;;;;;;;;;;;;;;;      ;;   ;  :;;;;              ;;;;;;;;;;;;;;;;;
;;;;;;;;;;;;;;;;     :;;   ;   ;;;;;.              :;;;;;;;;;;;;;;;
;;;;;;;;;;;;;;   ;;;     ;;:  ;;;;;;;                ;;;;;;;;;;;;;;
;;;;;;;;;;;;;;,   ;;;: ,;;;  :;;;;;;;;              `;;;;;;;;;;;;;;
;;;;;;;;;;;;;;;;;   `;;;;;   ;;;;;;;;;,           ;;;;;;;;;;;;;;;;;
;;;;;;;;;;;;;;;;;;;`   ;;,  ;;;;;;;;;;;         ;;;;;;;;;;;;;;;;;;;
;;;;;;;;;;;;;;;;;;;;;;;    ;;;;;;;;;;;;;    ;;;;;;;;;;;;;;;;;;;;;;;
;;;;;;;;;;;;;;;;;;;;;;;;;;;;;;;;;;;;;;;;;;;;;;;;;;;;;;;;;;;;;;;;;;;
;;;;;;;;;;;;;;;;;;;;;;;;;;;;;;;;;;;;;;;;;;;;;;;;;;;;;;;;;;;;;;;;;;;
;;;;;;; WARNING: Modifying these settings can lead to damage ;;;;;;
;;;;;;;;;; to your Form 1+ and void its warranty. ;;;;;;;;;;;;;;;;;
;;;;;;;;;;;;;;;;;;;;;;;;;;;;;;;;;;;;;;;;;;;;;;;;;;;;;;;;;;;;;;;;;;;

[perimeter]
basexyfeedrate = 100  ; Laser speed in mm/s for the perimeter of the base (aka raft). (Faster than 800 mm/s may noticably reduce surface quality.)
baselaserpowermw = 62  ; Laser power in mW used for the perimeter of the base (aka raft). (max: 62 mW for Form 1+)
modelxyfeedrate = 650  ; Laser speed in mm/s for the perimeter of the model. (Faster than 800 mm/s may noticably reduce surface quality.)
modellaserpowermw = 62  ; Laser power in mW for the perimeter of the model (max: 62 mW for Form 1+)
supportxyfeedrate = 650  ; Laser speed in mm/s for the perimeter of the supports. (Faster than 800 mm/s may noticably reduce surface quality.)
supportlaserpowermw = 62  ; Laser power in mW for the perimeter of thesupports. (max: 62 mW for Form 1+)

[PrintSettings]
SliceHeight = 0.055  ; The layer thickness in mm. For example 0.1 is 100 microns. Be aware that values not corresponding to whole z-motor microsteps (0.0025 mm) will be rounded.
ScanlineSpacing = 0.09  ; Spacing of fill lines in mm.
InnerBoundaryOffset = 0.12
OuterBoundaryOffset = 0.03  ; Offset from model perimeter to outermost outline in mm. Conceptually this is the curing radius of the outermost outline.
Xcorrectionfactor = 1.008  ; Scale factor for the x axis to account for shrinkage.
Ycorrectionfactor = 1.008  ; Scale factor for the y axis to account for shrinkage.
ScanlineBoundaryOffset = 0.03  ; Offset in mm from the innermost outline to the boundary of the fill. If this is zero, the fill touches the innermost outline; if this is positive it does not; if this is negative, the fill overlaps at least the inner outline.
OffsetsNum = 3  ; Number of outlines to draw. min: 0; max: unlimited

[Overview]
MaterialName = Hydrogel

[laserRoutine]
firstlayerpasses = 10  ; The number of laser passes to do for layer 0 to attach to the build platform.
otherlayerpasses = 1  ; The number of laser passes to do for most layers (typically 1).
earlylayerpasses = 2  ; The number of laser passes to do for early layers as defined by earlytimesexpose.

[btwnLayerRoutine]
earlytimesexpose = 20  ; The number of layers that will be exposed earlylayerpasses times (excluding layer 0). That is, if earlytimesexpose is 3 and earlylayerpasses is 2, layer 0 will get firstlayerpasses passes, layer 1 and 2 will get 2 passes, and subsequent layers will get otherlayerpasses passes.
postlasercurewait = 1  ; Duration in seconds to wait from when the laser turns off until the motors start to move.
earlytimespeel = 300  ; The number of layers for which the p1 moves will be done. These are typically slower moves.
p1downvel = 1  ; Initial tilt speed in mm/s (at the tilt motor).
p1downmove = 10  ; Initial tilt distance in mm.
p1upvel = 4  ; Velocity of p1upmove in mm/s.
p1upmove = -10  ; Tilt up-move displacement in mm (should be negative).
p1upslowvel = 10  ; Velocity for p1upslowmove in mm/s.
p1upslowmove = -0.5  ; Additional up move in mm to overdrive into the hard stop. (Should be negative or zero.)
p2downvel = 1.5  ; Velocity of p2downmove in mm/s.
p2downmove = 7.5  ; After earlytimespeel, tilt distance in mm.
p2upvel = 10  ; Speed of p2upmove in mm/s.
p2upmove = -7.5  ; After earlytimespeel, un-tilt distance in mm. (should be negative.)
p2upslowvel = 10  ; Speed of p2upslowmove in mm/s.
p2upslowmove = -0.1  ; After earlytimespeel, overdrive distance into hard stop in mm. (Should be negative or zero.)
squishwaitmin_s = 0.25  ; Low end of the time in seconds we wait between finishing squishing and turning on the laser.
squishwaitmax_s = 2  ; High end of the time in seconds we wait between finishing squishing and turning on the laser.


[fill]
basexyfeedrate = 200  ; Laser speed in mm/s used for filling the base (aka raft). (Faster than about 1600 mm/s may produce noticable artifacts.)
baselaserpowermw = 62  ; Laser power in mW used for filling the base (aka raft). (max: 62 mW for Form 1+)
modelxyfeedrate = 650  ; Laser speed in mm/s used for filling the model. (Faster than about 1600 mm/s may produce noticable artifacts.)
modellaserpowermw = 62  ; Laser power in mW for the model. (max: 62 mW for Form 1+)
supportxyfeedrate = 650  ; Laser speed in mm/s used for filling supports. (Faster than about 1600 mm/s may produce noticable artifacts.)
supportlaserpowermw = 62  ; Laser power in mW for filling supports.
