# Supplementary material for: Trabecular-bone mimicking osteoconductive collagen scaffolds: an optimized 3D printing approach using freeform reversible embedding of suspended hydrogels
Source: 3D Print Med. 2025 Mar 11;11:11. doi: 10.1186/s41205-025-00255-0 (PMC11895158; doi:10.1186/s41205-025-00255-0)
Supplement: Supplementary file 2 — Supplementary Material 2 [file 41205_2025_255_MOESM2_ESM.txt]

	Settings Summary
	baseProfile,Prusa Research Original Prusa i3 MK3 (modified)
	printMaterial,PLA
	printQuality,Fast
	printExtruders,
	extruderName,Primary Extruder
	extruderToolheadNumber,0
	extruderDiameter,0.21
	extruderAutoWidth,0
	extruderWidth,0.21
	extrusionMultiplier,1
	extruderUseRetract,0
	extruderRetractionDistance,1
	extruderExtraRestartDistance,0
	extruderRetractionZLift,0
	extruderRetractionSpeed,2400
	extruderUseCoasting,0
	extruderCoastingDistance,0.2
	extruderUseWipe,0
	extruderWipeDistance,2
	primaryExtruder,0
	layerHeight,0.1
	topSolidLayers,3
	bottomSolidLayers,3
	perimeterOutlines,3
	printPerimetersInsideOut,1
	startPointOption,2
	startPointOriginX,0
	startPointOriginY,0
	sequentialIslands,0
	spiralVaseMode,0
	firstLayerHeightPercentage,100
	firstLayerWidthPercentage,100
	firstLayerUnderspeed,1
	useRaft,0
	raftExtruder,0
	raftTopLayers,3
	raftBaseLayers,2
	raftOffset,3
	raftSeparationDistance,0.14
	raftTopInfill,100
	aboveRaftSpeedMultiplier,0.3
	useSkirt,1
	skirtExtruder,0
	skirtLayers,1
	skirtOutlines,2
	skirtOffset,1
	usePrimePillar,0
	primePillarExtruder,999
	primePillarWidth,12
	primePillarLocation,7
	primePillarSpeedMultiplier,1
	useOozeShield,0
	oozeShieldExtruder,999
	oozeShieldOffset,2
	oozeShieldOutlines,1
	oozeShieldSidewallShape,1
	oozeShieldSidewallAngle,30
	oozeShieldSpeedMultiplier,1
	infillExtruder,0
	internalInfillPattern,Rectilinear
	externalInfillPattern,Rectilinear
	infillPercentage,100
	outlineOverlapPercentage,25
	infillExtrusionWidthPercentage,100
	minInfillLength,0
	infillLayerInterval,1
	internalInfillAngles,45,-45
	overlapInternalInfillAngles,0
	externalInfillAngles,45,-45
	generateSupport,0
	supportExtruder,0
	supportInfillPercentage,25
	supportExtraInflation,0
	supportBaseLayers,0
	denseSupportExtruder,0
	denseSupportLayers,0
	denseSupportInfillPercentage,70
	supportLayerInterval,1
	supportHorizontalPartOffset,0.3
	supportUpperSeparationLayers,1
	supportLowerSeparationLayers,1
	supportType,0
	supportGridSpacing,4
	maxOverhangAngle,45
	supportAngles,0
	temperatureName,Primary Extruder,Heated Bed
	temperatureNumber,0,0
	temperatureSetpointCount,1,1
	temperatureSetpointLayers,1,1
	temperatureSetpointTemperatures,0,25
	temperatureStabilizeAtStartup,1,1
	temperatureHeatedBed,0,1
	fanLayers,1
	fanSpeeds,0
	blipFanToFullPower,0
	adjustSpeedForCooling,0
	minSpeedLayerTime,15
	minCoolingSpeedSlowdown,20
	increaseFanForCooling,0
	minFanLayerTime,45
	maxCoolingFanSpeed,100
	increaseFanForBridging,0
	bridgingFanSpeed,100
	use5D,1
	relativeEdistances,1
	allowEaxisZeroing,1
	independentExtruderAxes,0
	includeM10123,0
	stickySupport,1
	applyToolheadOffsets,0
	gcodeXoffset,0
	gcodeYoffset,0
	gcodeZoffset,0
	overrideMachineDefinition,1
	machineTypeOverride,0
	strokeXoverride,300
	strokeYoverride,200
	strokeZoverride,285
	originOffsetXoverride,0
	originOffsetYoverride,0
	originOffsetZoverride,0
	homeXdirOverride,-1
	homeYdirOverride,-1
	homeZdirOverride,-1
	flipXoverride,1
	flipYoverride,-1
	flipZoverride,1
	toolheadOffsets,0,0|0,0|0,0|0,0|0,0|0,0
	overrideFirmwareConfiguration,1
	firmwareTypeOverride,RepRap (Marlin/Repetier/Sprinter)
	GPXconfigOverride,r2
	baudRateOverride,115200
	overridePrinterModels,1
	printerModelsOverride
	startingGcode,
	layerChangeGcode,
	retractionGcode,
	toolChangeGcode,
	endingGcode,G91,G1 Z100 F1000,G90,,	T-1,,	G28 X,	G28 Y,,	G4	wait,	M106 S0	turn off cooling fan,	M104 S0	turn off extruder,	M140 S0	turn off bed,	G1 X0 Y200	part removal,	M84	disable motors
	exportFileFormat,gcode
	celebration,0
	celebrationSong,Random Song
	postProcessing,
	defaultSpeed,600
	outlineUnderspeed,0.5
	solidInfillUnderspeed,0.8
	supportUnderspeed,0.8
	rapidXYspeed,12000
	rapidZspeed,1002
	minBridgingArea,50
	bridgingExtraInflation,0
	bridgingExtrusionMultiplier,1
	bridgingSpeedMultiplier,1
	useFixedBridgingAngle,0
	fixedBridgingAngle,0
	applyBridgingToPerimeters,0
	filamentDiameters,2.3|1.75|1.75|1.75|1.75|1.75
	filamentPricesPerKg,46|46|46|46|46|46
	filamentDensities,1|1.25|1.25|1.25|1.25|1.25
	useMinPrintHeight,0
	minPrintHeight,0
	useMaxPrintHeight,0
	maxPrintHeight,0
	useDiaphragm,0
	diaphragmLayerInterval,20
	robustSlicing,1
	mergeAllIntoSolid,0
	onlyRetractWhenCrossingOutline,0
	retractBetweenLayers,0
	useRetractionMinTravel,0
	retractionMinTravel,3
	retractWhileWiping,0
	onlyWipeOutlines,1
	avoidCrossingOutline,0
	maxMovementDetourFactor,3
	toolChangeRetractionDistance,12
	toolChangeExtraRestartDistance,-0.5
	toolChangeRetractionSpeed,600
	externalThinWallType,1
	internalThinWallType,2
	thinWallAllowedOverlapPercentage,25
	singleExtrusionMinLength,0
	singleExtrusionMinPrintingWidthPercentage,50
	singleExtrusionMaxPrintingWidthPercentage,200
	singleExtrusionEndpointExtension,0
	horizontalSizeCompensation,0
